# Supplementary material for: Gene Expression Profiles Suggest a Better Cold Acclimation of Polyploids in the Alpine Species Ranunculus kuepferi (Ranunculaceae)
Source: Genes (Basel). 2021 Nov 18;12(11):1818. doi: 10.3390/genes12111818 (PMC8625111; doi:10.3390/genes12111818)
Supplement: Supplementary file 1 [file genes-12-01818-s001.zip]

Archive with 1 entries (1 files):
- genes-1457941-supplementary.pdf
